# Supplementary material for: The Influence of Specific Bioactive Collagen Peptides on Body Composition and Muscle Strength in Middle-Aged, Untrained Men: A Randomized Controlled Trial
Source: Int J Environ Res Public Health. 2021 Apr 30;18(9):4837. doi: 10.3390/ijerph18094837 (PMC8125453; doi:10.3390/ijerph18094837)
Supplement: Supplementary file 1 [file ijerph-18-04837-s001.zip]

Archive with 1 entries (1 files):
- ijerph-1201634-supplementary.pdf
